# Supplementary material for: Unveiling Genetic Potential for Equine Meat Production: A Bioinformatics Approach
Source: Animals (Basel). 2024 Aug 22;14(16):2441. doi: 10.3390/ani14162441 (PMC11350750; doi:10.3390/ani14162441)
Supplement: Supplementary file 1 [file animals-14-02441-s001.zip]

Archive with 9 entries (9 files):
- animals-3101113-supplementary/Table S1.xlsx
- animals-3101113-supplementary/Table S2.xlsx
- animals-3101113-supplementary/Table S3.xlsx
- animals-3101113-supplementary/Table S4.xlsx
- animals-3101113-supplementary/Table S5.xlsx
- animals-3101113-supplementary/Table S6.xlsx
- animals-3101113-supplementary/Table S7.xlsx
- animals-3101113-supplementary/Table S8.xlsx
- animals-3101113-supplementary/Table S9.xlsx
