# Supplementary material for: Unveiling Genetic Potential for Equine Meat Production: A Bioinformatics Approach
Source: Animals (Basel). 2024 Aug 22;14(16):2441. doi: 10.3390/ani14162441 (PMC11350750; doi:10.3390/ani14162441)
Supplement: Supplementary file 1 [file animals-14-02441-s001.zip › animals-3101113-supplementary/Table S1.xlsx]

## Sheet: List1
Table S1. Search terms used for screening the PubMed database for the literature related to genetic research for meat production in cattle and horses.
Article group	Cattle	Horse
All articles	(Bovine[Title/Abstract] OR Cows[Title/Abstract] OR Bulls[Title/Abstract] OR Steers[Title/Abstract] OR Heifers[Title/Abstract] OR Calves[Title/Abstract] OR Bovids[Title/Abstract] OR Beef[Title/Abstract] OR Cattle[Title/Abstract] OR Bovid[Title/Abstract])	(Equestrian[Title/Abstract] OR Equid[Title/Abstract] OR Horse[Title/Abstract] OR Steed[Title/Abstract] OR Charger[Title/Abstract] OR Mount[Title/Abstract] OR Pony[Title/Abstract] OR Mare[Title/Abstract] OR Stallion[Title/Abstract] OR Colt[Title/Abstract] OR Equine[Title/Abstract])
All articles and meat production	(Bovine[Title/Abstract] OR Cows[Title/Abstract] OR Bulls[Title/Abstract] OR Steers[Title/Abstract] OR Heifers[Title/Abstract] OR Calves[Title/Abstract] OR Bovids[Title/Abstract] OR Beef[Title/Abstract] OR Cattle[Title/Abstract] OR Bovid[Title/Abstract]) AND ("meat production"[Title/Abstract] OR "meat industry"[Title/Abstract] OR "beef production"[Title/Abstract] OR "production of beef"[Title/Abst…	(Equestrian[Title/Abstract] OR Equid[Title/Abstract] OR Horse[Title/Abstract] OR Steed[Title/Abstract] OR Charger[Title/Abstract] OR Mount[Title/Abstract] OR Pony[Title/Abstract] OR Mare[Title/Abstract] OR Stallion[Title/Abstract] OR Colt[Title/Abstract] OR Equine[Title/Abstract]) AND ("meat production"[Title/Abstract] OR "Meat industry"[Title/Abstract] OR "production of meat"[Title/Abstract] OR …
All articles,meat production and breeding	(Bovine[Title/Abstract] OR Cows[Title/Abstract] OR Bulls[Title/Abstract] OR Steers[Title/Abstract] OR Heifers[Title/Abstract] OR Calves[Title/Abstract] OR Bovids[Title/Abstract] OR Beef[Title/Abstract] OR Cattle[Title/Abstract] OR Bovid[Title/Abstract]) AND ("meat production"[Title/Abstract] OR "meat industry"[Title/Abstract] OR "beef production"[Title/Abstract] OR "production of beef"[Title/Abst…	(Equestrian[Title/Abstract] OR Equid[Title/Abstract] OR Horse[Title/Abstract] OR Steed[Title/Abstract] OR Charger[Title/Abstract] OR Mount[Title/Abstract] OR Pony[Title/Abstract] OR Mare[Title/Abstract] OR Stallion[Title/Abstract] OR Colt[Title/Abstract] OR Equine[Title/Abstract]) AND ("meat production"[Title/Abstract] OR "Meat industry"[Title/Abstract] OR "production of meat"[Title/Abstract] OR …
All articles,meat production and GWAS	(Bovine[Title/Abstract] OR Cows[Title/Abstract] OR Bulls[Title/Abstract] OR Steers[Title/Abstract] OR Heifers[Title/Abstract] OR Calves[Title/Abstract] OR Bovids[Title/Abstract] OR Beef[Title/Abstract] OR Cattle[Title/Abstract] OR Bovid[Title/Abstract]) AND ("meat production"[Title/Abstract] OR "meat industry"[Title/Abstract] OR "beef production"[Title/Abstract] OR "production of beef"[Title/Abst…	(Equestrian[Title/Abstract] OR Equid[Title/Abstract] OR Horse[Title/Abstract] OR Steed[Title/Abstract] OR Charger[Title/Abstract] OR Mount[Title/Abstract] OR Pony[Title/Abstract] OR Mare[Title/Abstract] OR Stallion[Title/Abstract] OR Colt[Title/Abstract] OR Equine[Title/Abstract]) AND ("meat production"[Title/Abstract] OR "Meat industry"[Title/Abstract] OR "production of meat"[Title/Abstract] OR …
All articles,meat production and QTL	(Bovine[Title/Abstract] OR Cows[Title/Abstract] OR Bulls[Title/Abstract] OR Steers[Title/Abstract] OR Heifers[Title/Abstract] OR Calves[Title/Abstract] OR Bovids[Title/Abstract] OR Beef[Title/Abstract] OR Cattle[Title/Abstract] OR Bovid[Title/Abstract]) AND ("meat production"[Title/Abstract] OR "meat industry"[Title/Abstract] OR "beef production"[Title/Abstract] OR "production of beef"[Title/Abst…	(Equestrian[Title/Abstract] OR Equid[Title/Abstract] OR Horse[Title/Abstract] OR Steed[Title/Abstract] OR Charger[Title/Abstract] OR Mount[Title/Abstract] OR Pony[Title/Abstract] OR Mare[Title/Abstract] OR Stallion[Title/Abstract] OR Colt[Title/Abstract] OR Equine[Title/Abstract]) AND ("meat production"[Title/Abstract] OR "Meat industry"[Title/Abstract] OR "production of meat"[Title/Abstract] OR …
