# Supplementary material for: Unveiling Genetic Potential for Equine Meat Production: A Bioinformatics Approach
Source: Animals (Basel). 2024 Aug 22;14(16):2441. doi: 10.3390/ani14162441 (PMC11350750; doi:10.3390/ani14162441)
Supplement: Supplementary file 1 [file animals-14-02441-s001.zip › animals-3101113-supplementary/Table S2.xlsx]

## Sheet: List1
Table S2. Detailed map of the 268 SNP markers in genes potentially involved in horsemeat production extracted from the GeneSeek® Genomic Profiler™ Equine 70K SNP Chip.
Index	Name	Chromosome	Position	GenTrain Score	SNP	ILMN Strand	Customer Strand	NormID
143	3-102641557-C-T	3	102641557	0.9031	[A/G]	TOP	BOT	1
162	3-102641557-C-T_DUP	3	102641557	0.9072	[A/G]	TOP	BOT	1
436	Affx-101182704	18	64394878	0.8273	[A/C]	TOP	TOP	1
599	Affx-101237420	3	105250691	0.8312	[A/G]	TOP	TOP	1
868	Affx-101326838	3	102745961	0.8994	[A/G]	TOP	TOP	1
936	Affx-101349486	3	104673960	0.5018	[T/G]	BOT	BOT	1
956	Affx-101354112	18	71394288	0.8338	[A/C]	TOP	BOT	1
1236	Affx-101443052	18	67838915	0.7802	[T/G]	BOT	BOT	1
1407	Affx-101498546	3	104215188	0.8117	[A/G]	TOP	BOT	1
1508	Affx-101530690	3	104695193	0.868	[T/C]	BOT	TOP	1
1531	Affx-101538603	3	96945233	0.8676	[A/G]	TOP	BOT	1
1607	Affx-101558806	3	103745745	0.8161	[A/G]	TOP	BOT	1
1685	Affx-101588452	3	108672976	0.7446	[A/C]	TOP	BOT	1
1813	Affx-101626421	18	65157571	0.8155	[T/C]	BOT	TOP	1
2049	Affx-101705104	18	67015274	0.86	[T/C]	BOT	TOP	1
2709	Affx-101904251	3	104665084	0.8594	[A/G]	TOP	BOT	1
2790	Affx-101932216	3	107882933	0.867	[A/G]	TOP	TOP	1
2934	Affx-101976490	3	101646293	0.8224	[T/C]	BOT	BOT	1
3133	Affx-102034147	3	108549042	0.7993	[T/C]	BOT	TOP	1
3211	Affx-102055045	18	67739980	0.7906	[A/C]	TOP	TOP	1
3253	Affx-102067065	3	104983721	0.8848	[A/G]	TOP	BOT	1
3400	Affx-102112384	18	65991212	0.8394	[A/G]	TOP	BOT	1
3428	Affx-102124307	18	78199913	0.8153	[A/C]	TOP	BOT	1
3642	Affx-102191881	3	102503501	0.8432	[A/G]	TOP	BOT	1
3746	Affx-102223488	18	69253756	0.8535	[T/C]	BOT	BOT	1
3907	Affx-102267895	3	102115275	0.8187	[T/C]	BOT	BOT	1
3955	Affx-102281324	18	71449030	0.7645	[T/C]	BOT	BOT	1
3961	Affx-102283134	3	102374172	0.8507	[T/C]	BOT	BOT	1
4072	Affx-102324452	18	61987173	0.8282	[T/C]	BOT	TOP	1
4085	Affx-102327219	18	65695329	0.8911	[T/G]	BOT	BOT	1
4134	Affx-102339642	18	64402858	0.7383	[A/C]	TOP	TOP	1
4264	Affx-102375705	3	104437120	0.8342	[T/C]	BOT	TOP	1
4281	Affx-102380104	3	100288789	0.3101	[T/C]	BOT	BOT	1
4369	Affx-102406298	3	104949153	0.9049	[T/C]	BOT	TOP	1
4457	Affx-102429923	3	100261369	0.8985	[A/G]	TOP	BOT	1
4683	Affx-102498225	3	104908291	0.8186	[A/G]	TOP	TOP	1
4830	Affx-102544867	18	78253323	0.7262	[A/G]	TOP	BOT	1
4870	Affx-102556629	3	96900022	0.78	[A/C]	TOP	BOT	1
4893	Affx-102566779	1	105177250	0.893	[T/C]	BOT	TOP	1
5095	Affx-102625995	18	65264226	0.8763	[T/G]	BOT	TOP	1
5586	Affx-102769690	3	105645213	0.8076	[A/C]	TOP	TOP	1
5640	Affx-102783315	3	106191330	0.8701	[T/C]	BOT	TOP	1
5651	Affx-102785812	1	105285332	0.7868	[A/C]	TOP	TOP	1
5799	Affx-102824339	18	63116013	0.617	[T/C]	BOT	BOT	1
6151	Affx-102917280	3	102561329	0.8716	[T/C]	BOT	TOP	1
6458	Affx-103012198	18	65288520	0.8883	[T/G]	BOT	TOP	1
8730	BIEC2-416800	18	63149158	0.7255	[A/G]	TOP	TOP	1
8734	BIEC2-417126	18	65058064	0.7431	[A/G]	TOP	TOP	1
8735	BIEC2-417273	18	65983532	0.6415	[A/G]	TOP	BOT	1
8737	BIEC2-417458	18	67124713	0.8589	[A/C]	TOP	TOP	1
8740	BIEC2-417661	18	69068327	0.8514	[A/G]	TOP	BOT	1
8741	BIEC2-417704	18	69373334	0.8567	[A/G]	TOP	BOT	1
8893	BIEC2-44702	1	105118400	0.7984	[T/C]	BOT	TOP	1
10360	BIEC2-803702	3	96999842	0.8567	[A/C]	TOP	BOT	1
10361	BIEC2-803817	3	97156633	0.849	[A/G]	TOP	TOP	1
10369	BIEC2-806212	3	100351653	0.8765	[A/G]	TOP	TOP	1
10371	BIEC2-806706	3	101135177	0.7534	[A/G]	TOP	BOT	1
10372	BIEC2-806828	3	102103542	0.8978	[T/C]	BOT	TOP	1
10373	BIEC2-806829	3	102110042	0.8872	[T/C]	BOT	BOT	1
10374	BIEC2-806850	3	102372728	0.8621	[T/C]	BOT	BOT	1
10375	BIEC2-806875	3	102621110	0.7342	[A/C]	TOP	BOT	1
10378	BIEC2-807146	3	103564204	0.8953	[T/C]	BOT	BOT	1
10382	BIEC2-808167	3	105117245	0.8365	[T/C]	BOT	BOT	1
10383	BIEC2-808170	3	105174975	0.7295	[A/G]	TOP	BOT	2
10384	BIEC2-808204	3	105344688	0.7635	[A/G]	TOP	TOP	1
10385	BIEC2-808344	3	106230548	0.894	[A/C]	TOP	BOT	1
10386	BIEC2-808366	3	106410057	0.8833	[T/C]	BOT	BOT	1
10387	BIEC2-808415	3	106649022	0.83	[T/C]	BOT	BOT	1
10388	BIEC2-808606	3	107700632	0.8256	[A/G]	TOP	BOT	1
10389	BIEC2-808622	3	107709841	0.7443	[T/C]	BOT	BOT	1
10390	BIEC2-808833	3	108563989	0.8331	[A/G]	TOP	TOP	1
22273	BIEC2_144146	11	23303081	0.8664	[A/G]	TOP	TOP	1
22274	BIEC2_144152	11	23310016	0.8041	[A/G]	TOP	BOT	1
22275	BIEC2_144165	11	23329352	0.8583	[T/C]	BOT	BOT	1
27716	BIEC2_277089	14	72106277	0.8251	[T/C]	BOT	TOP	1
27717	BIEC2_277118	14	72153990	0.8658	[T/C]	BOT	BOT	1
35484	BIEC2_416419	18	59765999	0.6213	[A/G]	TOP	TOP	1
35517	BIEC2_416661	18	61958507	0.8329	[A/G]	TOP	BOT	1
35519	BIEC2_416675	18	62160481	0.6139	[T/G]	BOT	BOT	1
35520	BIEC2_416678	18	62199170	0.8008	[T/G]	BOT	BOT	1
35521	BIEC2_416680	18	62202310	0.8236	[A/G]	TOP	BOT	1
35522	BIEC2_416681	18	62206544	0.744	[A/G]	TOP	TOP	1
35541	BIEC2_416802	18	63149707	0.8197	[T/C]	BOT	BOT	1
35543	BIEC2_416807	18	63177191	0.8763	[A/G]	TOP	TOP	1
35544	BIEC2_416808	18	63177441	0.9006	[T/C]	BOT	BOT	1
35545	BIEC2_416814	18	63247700	0.8553	[T/C]	BOT	BOT	1
35546	BIEC2_416822	18	63298729	0.7496	[A/G]	TOP	BOT	1
35556	BIEC2_416921	18	63860714	0.8734	[T/C]	BOT	BOT	1
35557	BIEC2_416923	18	63867583	0.802	[A/G]	TOP	TOP	1
35564	BIEC2_416984	18	64349026	0.802	[T/C]	BOT	TOP	1
35565	BIEC2_416992	18	64397394	0.8966	[T/C]	BOT	BOT	1
35577	BIEC2_417120	18	65033907	0.716	[T/C]	BOT	BOT	1
35578	BIEC2_417121	18	65033959	0.8502	[A/G]	TOP	TOP	1
35579	BIEC2_417124	18	65057699	0.9044	[A/G]	TOP	TOP	1
35580	BIEC2_417125	18	65057889	0.8022	[A/G]	TOP	BOT	1
35581	BIEC2_417130	18	65090461	0.4189	[T/C]	BOT	BOT	1
35582	BIEC2_417135	18	65124432	0.7396	[A/G]	TOP	BOT	1
35583	BIEC2_417139	18	65153185	0.7478	[A/G]	TOP	BOT	1
35586	BIEC2_417187	18	65679974	0.8766	[T/C]	BOT	BOT	1
35587	BIEC2_417192	18	65721303	0.7943	[A/G]	TOP	BOT	1
35588	BIEC2_417194	18	65766198	0.8966	[A/G]	TOP	BOT	1
35589	BIEC2_417207	18	65858639	0.8058	[T/C]	BOT	BOT	1
35590	BIEC2_417208	18	65862524	0.8082	[T/C]	BOT	TOP	1
35591	BIEC2_417210	18	65924323	0.7836	[A/G]	TOP	BOT	1
35592	BIEC2_417211	18	65933492	0.8505	[T/C]	BOT	BOT	1
35593	BIEC2_417215	18	65936312	0.7648	[T/C]	BOT	BOT	1
35595	BIEC2_417219	18	65936504	0.8359	[A/G]	TOP	BOT	1
35596	BIEC2_417222	18	65937059	0.8734	[A/G]	TOP	BOT	1
35597	BIEC2_417225	18	65937328	0.8303	[T/C]	BOT	TOP	2
35598	BIEC2_417274	18	65983696	0.8115	[T/G]	BOT	BOT	1
35599	BIEC2_417282	18	66056714	0.7419	[T/G]	BOT	BOT	1
35600	BIEC2_417291	18	66125520	0.7496	[T/C]	BOT	BOT	1
35605	BIEC2_417306	18	66217246	0.89	[T/C]	BOT	BOT	1
35606	BIEC2_417308	18	66270269	0.695	[A/C]	TOP	BOT	1
35609	BIEC2_417350	18	66542605	0.8228	[T/C]	BOT	TOP	1
35610	BIEC2_417365	18	66627398	0.9124	[T/C]	BOT	TOP	1
35611	BIEC2_417369	18	66632724	0.8774	[A/G]	TOP	BOT	2
35612	BIEC2_417372	18	66654989	0.9116	[A/G]	TOP	TOP	1
35613	BIEC2_417384	18	66722613	0.8229	[A/G]	TOP	TOP	1
35616	BIEC2_417418	18	66930077	0.7465	[A/C]	TOP	BOT	1
35617	BIEC2_417423	18	66933832	0.8683	[A/G]	TOP	TOP	1
35618	BIEC2_417424	18	66933853	0.8929	[A/C]	TOP	BOT	1
35619	BIEC2_417453	18	67111422	0.7097	[A/C]	TOP	TOP	1
35620	BIEC2_417454	18	67111440	0.7708	[T/C]	BOT	TOP	1
35632	BIEC2_417524	18	67659901	0.747	[A/G]	TOP	TOP	1
35633	BIEC2_417530	18	67664104	0.8089	[A/G]	TOP	BOT	1
35634	BIEC2_417537	18	67670386	0.8815	[T/C]	BOT	TOP	1
35635	BIEC2_417547	18	67822040	0.8027	[T/C]	BOT	TOP	1
35651	BIEC2_417664	18	69069781	0.8295	[T/C]	BOT	BOT	1
35652	BIEC2_417672	18	69162505	0.9006	[T/G]	BOT	BOT	1
35653	BIEC2_417673	18	69166373	0.8408	[T/C]	BOT	BOT	1
35654	BIEC2_417676	18	69211986	0.8333	[A/G]	TOP	BOT	1
35657	BIEC2_417706	18	69391776	0.8876	[A/C]	TOP	BOT	1
35658	BIEC2_417708	18	69405159	0.617	[A/C]	TOP	TOP	1
35684	BIEC2_418057	18	71417611	0.7836	[A/G]	TOP	TOP	1
35685	BIEC2_418085	18	71572195	0.8693	[A/G]	TOP	TOP	1
35686	BIEC2_418086	18	71575425	0.8288	[A/G]	TOP	BOT	1
35687	BIEC2_418101	18	71589550	0.7876	[A/G]	TOP	BOT	1
35807	BIEC2_421048	18	78240390	0.8578	[A/G]	TOP	BOT	1
35808	BIEC2_421054	18	78262178	0.8063	[T/C]	BOT	BOT	1
36855	BIEC2_437927	18	59749922	0.8466	[A/C]	TOP	TOP	1
36856	BIEC2_437928	18	59750113	0.5961	[A/G]	TOP	BOT	1
36883	BIEC2_438351	18	63247500	0.9028	[T/C]	BOT	BOT	1
36886	BIEC2_438369	18	63346307	0.9266	[A/C]	TOP	TOP	2
36892	BIEC2_438469	18	63881327	0.6834	[T/C]	BOT	BOT	1
36900	BIEC2_438541	18	64404745	0.8873	[A/G]	TOP	BOT	1
36913	BIEC2_438752	18	65812277	0.8915	[T/G]	BOT	BOT	1
36919	BIEC2_438865	18	66273025	0.8548	[T/C]	BOT	BOT	1
36929	BIEC2_438994	18	66977178	0.8872	[T/C]	BOT	TOP	1
36930	BIEC2_438997	18	67007094	0.8496	[T/C]	BOT	BOT	1
36931	BIEC2_438999	18	67027762	0.7742	[T/C]	BOT	TOP	1
36941	BIEC2_439109	18	67774038	0.8036	[T/C]	BOT	TOP	1
36951	BIEC2_439242	18	69215484	0.8642	[A/G]	TOP	BOT	1
36986	BIEC2_439647	18	71512521	0.8185	[A/G]	TOP	BOT	1
36988	BIEC2_439697	18	71648393	0.8247	[A/G]	TOP	TOP	1
37415	BIEC2_44685	1	105021001	0.7457	[T/C]	BOT	BOT	1
37417	BIEC2_44689	1	105044860	0.7998	[A/C]	TOP	TOP	1
37421	BIEC2_44696	1	105087402	0.8586	[A/G]	TOP	BOT	1
37422	BIEC2_44697	1	105090518	0.8721	[A/G]	TOP	TOP	1
37425	BIEC2_44701	1	105104596	0.7932	[T/G]	BOT	BOT	1
37431	BIEC2_44711	1	105232822	0.8059	[T/C]	BOT	BOT	1
37434	BIEC2_44721	1	105300132	0.9116	[T/G]	BOT	BOT	1
37435	BIEC2_44724	1	105301164	0.7499	[A/G]	TOP	TOP	1
37437	BIEC2_44725	1	105304093	0.7829	[T/C]	BOT	TOP	1
44335	BIEC2_586122	21	25234999	0.7943	[A/G]	TOP	TOP	1
44336	BIEC2_586159	21	25295798	0.8354	[T/C]	BOT	TOP	1
44337	BIEC2_586183	21	25338341	0.7737	[T/C]	BOT	BOT	1
54455	BIEC2_805989	3	99977096	0.8062	[T/C]	BOT	BOT	1
54457	BIEC2_806093	3	100207338	0.7876	[T/G]	BOT	BOT	1
54474	BIEC2_806764	3	101516088	0.7618	[A/G]	TOP	TOP	1
54476	BIEC2_806771	3	101540587	0.7855	[A/G]	TOP	TOP	1
54477	BIEC2_806771_DUP	3	101540587	0.8033	[A/G]	TOP	TOP	1
54479	BIEC2_806815	3	102006974	0.8914	[A/G]	TOP	TOP	1
54481	BIEC2_806826	3	102096154	0.7318	[A/C]	TOP	BOT	1
54483	BIEC2_806852	3	102380763	0.7885	[A/G]	TOP	BOT	1
54484	BIEC2_806854	3	102395087	0.8257	[T/C]	BOT	TOP	1
54485	BIEC2_806855	3	102406736	0.8052	[T/C]	BOT	BOT	1
54496	BIEC2_807075	3	103505193	0.7906	[T/C]	BOT	TOP	1
54505	BIEC2_807542	3	104170454	0.725	[A/G]	TOP	TOP	1
54512	BIEC2_807883	3	104576584	0.8261	[T/C]	BOT	BOT	1
54513	BIEC2_807931	3	104665884	0.7254	[T/C]	BOT	BOT	1
54514	BIEC2_807981	3	104688990	0.834	[T/C]	BOT	TOP	1
54515	BIEC2_807985	3	104691264	0.8571	[A/G]	TOP	BOT	1
54516	BIEC2_808078	3	104822340	0.7987	[A/G]	TOP	TOP	1
54520	BIEC2_808207	3	105356950	0.8736	[A/G]	TOP	TOP	1
54521	BIEC2_808216	3	105413044	0.8949	[T/C]	BOT	TOP	1
54522	BIEC2_808219	3	105425487	0.8503	[A/G]	TOP	TOP	1
54523	BIEC2_808220	3	105425497	0.7075	[T/C]	BOT	TOP	1
54524	BIEC2_808228	3	105447152	0.8976	[A/G]	TOP	TOP	1
54525	BIEC2_808232	3	105469735	0.7147	[T/C]	BOT	BOT	1
54528	BIEC2_808354	3	106292117	0.7815	[A/C]	TOP	BOT	1
54529	BIEC2_808363	3	106370318	0.8262	[A/G]	TOP	TOP	1
54530	BIEC2_808385	3	106564672	0.862	[T/C]	BOT	TOP	1
54531	BIEC2_808387	3	106565087	0.8434	[T/C]	BOT	TOP	1
54532	BIEC2_808397	3	106614000	0.8693	[T/C]	BOT	BOT	1
54533	BIEC2_808406	3	106644781	0.7949	[T/G]	BOT	BOT	1
54534	BIEC2_808411	3	106647837	0.8069	[T/C]	BOT	TOP	1
54535	BIEC2_808412	3	106648278	0.8941	[T/C]	BOT	BOT	1
54536	BIEC2_808414	3	106648971	0.3552	[A/G]	TOP	BOT	1
54537	BIEC2_808417	3	106670508	0.8809	[A/G]	TOP	TOP	1
54546	BIEC2_808500	3	107190377	0.7974	[A/C]	TOP	BOT	1
54547	BIEC2_808516	3	107235090	0.9001	[T/C]	BOT	TOP	1
54549	BIEC2_808533	3	107353058	0.8135	[T/C]	BOT	TOP	1
54550	BIEC2_808543	3	107374136	0.8273	[T/C]	BOT	BOT	1
54553	BIEC2_808577	3	107655271	0.8653	[T/C]	BOT	TOP	1
54554	BIEC2_808579	3	107656415	0.8384	[A/C]	TOP	TOP	1
54555	BIEC2_808581	3	107658343	0.6896	[T/C]	BOT	BOT	1
54556	BIEC2_808600	3	107700153	0.8006	[A/G]	TOP	TOP	1
54557	BIEC2_808608	3	107701601	0.7981	[A/G]	TOP	TOP	1
54558	BIEC2_808617	3	107702189	0.7763	[T/C]	BOT	TOP	1
54559	BIEC2_808625	3	107730344	0.8442	[T/C]	BOT	BOT	1
54560	BIEC2_808640	3	107772871	0.9133	[A/G]	TOP	BOT	1
54561	BIEC2_808641	3	107773246	0.8234	[A/G]	TOP	TOP	1
54563	BIEC2_808653	3	107875223	0.8569	[T/C]	BOT	TOP	1
54575	BIEC2_808777	3	108408398	0.7273	[T/C]	BOT	TOP	1
54576	BIEC2_808791	3	108446658	0.8919	[T/G]	BOT	BOT	1
54577	BIEC2_808803	3	108472867	0.8409	[T/C]	BOT	BOT	1
54578	BIEC2_808806	3	108486990	0.92	[T/C]	BOT	TOP	2
54579	BIEC2_808826	3	108544666	0.7748	[A/G]	TOP	BOT	1
54581	BIEC2_808839	3	108577204	0.8307	[T/C]	BOT	TOP	1
54583	BIEC2_808856	3	108653291	0.7434	[A/C]	TOP	BOT	1
54585	BIEC2_808876	3	108689160	0.8792	[A/G]	TOP	BOT	1
54586	BIEC2_808879	3	108692811	0.8085	[T/G]	BOT	BOT	1
56366	BIEC2_844496	3	96818824	0.8514	[T/C]	BOT	BOT	1
56375	BIEC2_844680	3	97014337	0.8251	[A/C]	TOP	BOT	1
56377	BIEC2_844766	3	97113598	0.8445	[T/G]	BOT	BOT	1
56497	BIEC2_847304	3	100340719	0.8781	[A/G]	TOP	TOP	1
56501	BIEC2_847482	3	100612173	0.7906	[T/C]	BOT	TOP	1
56502	BIEC2_847483	3	100612236	0.8095	[A/G]	TOP	TOP	1
56510	BIEC2_847781	3	101030041	0.6123	[A/G]	TOP	TOP	1
56511	BIEC2_847863	3	101192874	0.8467	[T/C]	BOT	TOP	1
56512	BIEC2_847864	3	101234548	0.8117	[A/G]	TOP	TOP	2
56518	BIEC2_847913	3	101759127	0.8174	[T/C]	BOT	BOT	1
56521	BIEC2_847961	3	102225976	0.8174	[A/G]	TOP	TOP	1
56522	BIEC2_847963	3	102281915	0.842	[T/G]	BOT	TOP	1
56523	BIEC2_848001	3	102666387	0.8969	[T/C]	BOT	BOT	2
56524	BIEC2_848002	3	102681609	0.8598	[A/C]	TOP	TOP	1
56536	BIEC2_848365	3	103718001	0.8465	[T/G]	BOT	BOT	1
56537	BIEC2_848413	3	103765975	0.7292	[A/C]	TOP	BOT	1
56563	BIEC2_848823	3	104327464	0.8904	[T/G]	BOT	BOT	1
56568	BIEC2_848946	3	104430166	0.8446	[A/G]	TOP	BOT	1
56579	BIEC2_849224	3	104768030	0.8363	[T/C]	BOT	TOP	1
56580	BIEC2_849235	3	104779951	0.8593	[A/G]	TOP	TOP	1
56584	BIEC2_849341	3	104977856	0.883	[A/G]	TOP	TOP	1
56585	BIEC2_849353	3	105091028	0.8583	[A/G]	TOP	BOT	1
56587	BIEC2_849444	3	105571046	0.8009	[A/G]	TOP	BOT	1
56588	BIEC2_849450	3	105652350	0.5965	[T/C]	BOT	TOP	1
56600	BIEC2_849568	3	106462891	0.7848	[T/C]	BOT	TOP	1
56605	BIEC2_849726	3	107314817	0.7225	[T/C]	BOT	BOT	1
64483	CUHSNP00004551	3	101421319	0.6662	[A/G]	TOP	BOT	1
64618	CUHSNP00061902	3	103779615	0.8132	[T/C]	BOT	TOP	1
64789	CUHSNP00133513	12	28970579	0.7861	[T/C]	BOT	TOP	1
65191	CUHSNP00150635	18	65288583	0.8815	[A/C]	TOP	TOP	1
67127	GGP_099_RACING_DISTANCE_MSTN_BIEC2-438999_F	18	67027762	0.8517	[T/C]	BOT	TOP	1
67128	GGP_099_RACING_DISTANCE_MSTN_BIEC2-438999_F_2	18	67027762	0.8513	[T/C]	BOT	TOP	1
67129	GGP_100_BODY_SIZE_ECA3_F	3	107374136	0.8231	[T/C]	BOT	BOT	1
67130	GGP_100_BODY_SIZE_ECA3_F_2	3	107374136	0.8428	[T/C]	BOT	BOT	1
67135	GGP_103_BODY_SIZE_ECA11_F	11	23334511	0.7653	[A/G]	TOP	TOP	1
67136	GGP_103_BODY_SIZE_ECA11_F_2	11	23334511	0.7681	[A/G]	TOP	TOP	1
70470	TBIEC2_438467	18	63871129	0.9067	[T/C]	BOT	TOP	1
71542	TBIEC2_844798	3	97160832	0.8205	[A/G]	TOP	TOP	1
71545	TBIEC2_847158	3	100116328	0.84	[A/G]	TOP	BOT	1
71546	TBIEC2_847159	3	100116465	0.7832	[T/C]	BOT	TOP	1
71548	TBIEC2_847918	3	101797657	0.7673	[A/G]	TOP	TOP	2
71550	TBIEC2_849279	3	104857575	0.8006	[A/G]	TOP	TOP	1
72604	UKUL3220	18	65173441	0.8386	[T/C]	BOT	TOP	1
73218	UKUL833	3	97209238	0.7275	[T/G]	BOT	BOT	1
73219	UKUL834	3	97209841	0.8697	[T/G]	BOT	TOP	1
73220	UKUL835	3	97210377	0.8102	[T/C]	BOT	BOT	1
73222	UKUL840	3	101324558	0.8955	[A/G]	TOP	TOP	1
73223	UKUL841	3	101334224	0.7783	[T/G]	BOT	BOT	1
73224	UKUL842	3	101637828	0.7914	[T/G]	BOT	TOP	1
73225	UKUL843	3	101653704	0.8686	[A/G]	TOP	BOT	1
73226	UKUL844	3	101654117	0.8169	[T/G]	BOT	BOT	1
73227	UKUL845	3	103779615	0.8536	[T/C]	BOT	TOP	1
73794	BIEC681989_DUP	3	104518656	0.7874	[T/C]	BOT	BOT	0
73795	BIEC681989	3	104518656	0.7916	[T/C]	BOT	BOT	0
