# Supplementary material for: Unveiling Genetic Potential for Equine Meat Production: A Bioinformatics Approach
Source: Animals (Basel). 2024 Aug 22;14(16):2441. doi: 10.3390/ani14162441 (PMC11350750; doi:10.3390/ani14162441)
Supplement: Supplementary file 1 [file animals-14-02441-s001.zip › animals-3101113-supplementary/Table S3.xlsx]

## Sheet: List1
Table S3. Summary of SNP markers identified on the GGP Equine chip within (and 5000 bp up- and down-stream) the genes CAPN1, CAST, and MSTN, which are directly associated with meat yield and quality in cows.
Gene symbol	intron variant	missense variant	stop lost	upstream gene variant
CAPN1		1(1)	1
CAST	2(2)			1
MSTN	2(2)		2(2)
*Values in brackets consider the canonical transcript.
