# Supplementary material for: Unveiling Genetic Potential for Equine Meat Production: A Bioinformatics Approach
Source: Animals (Basel). 2024 Aug 22;14(16):2441. doi: 10.3390/ani14162441 (PMC11350750; doi:10.3390/ani14162441)
Supplement: Supplementary file 1 [file animals-14-02441-s001.zip › animals-3101113-supplementary/Table S4.xlsx]

## Sheet: List1
Table S4. Summary of QTLs associated with meat production in cattle from Animal QTLdb. These QTLs are categorized into three traits: dressed carcass muscle percentage, dressed carcass muscle weight, and dressed carcass muscle-to-bone ratio.
QTL ID	Location	Breed	Trait name	Production trait ontology
QTL:7112	Chr.5:28685037-28862160 bp	Charolais, Holstein	Meat percentage	dressed carcass muscle percentage
QTL:7094	Chr.10:37958127-52158727 bp	Charolais, Holstein	Meat percentage	dressed carcass muscle percentage
QTL:7081	Chr.6:39426544-50453354 bp	Charolais, Holstein	Meat percentage	dressed carcass muscle percentage
QTL:7067	Chr.5:26054763-33857023 bp	Charolais, Holstein	Meat percentage	dressed carcass muscle percentage
QTL:6300	Chr.2:9445207-9656746 bp	Jersey, Limousin	Meat percentage	dressed carcass muscle percentage
QTL:7118	Chr.10:15887628-16061548 bp	Charolais, Holstein	Meat percentage	dressed carcass muscle percentage
QTL:7119	Chr.10:16583310-16757230 bp	Charolais, Holstein	Meat percentage	dressed carcass muscle percentage
QTL:7071	Chr.5:69317007-69494130 bp	Charolais, Holstein	Meat percentage	dressed carcass muscle percentage
QTL:6298	Chr.14:20588850-20747469 bp	Jersey, Limousin	Meat weight	dressed carcass muscle weight
QTL:6295	Chr.2:4156737-4368276 bp	Jersey, Limousin	Meat weight	dressed carcass muscle weight
QTL:6290	Chr.2:5214431-5425970 bp	Jersey, Limousin	Meat-to-bone ratio	dressed carcass muscle-to-bone ratio
QTL:6293	Chr.12:13959336-14118055 bp	Jersey, Limousin	Meat-to-bone ratio	dressed carcass muscle-to-bone ratio
QTL:7107	Chr.22:38885040-45596969 bp	Charolais, Holstein	Meat-to-bone ratio	dressed carcass muscle-to-bone ratio
QTL:7083	Chr.6:39426544-50453354 bp	Charolais, Holstein	Meat-to-bone ratio	dressed carcass muscle-to-bone ratio
QTL:7070	Chr.5:44741219-57715464 bp	Charolais, Holstein	Meat-to-bone ratio	dressed carcass muscle-to-bone ratio
QTL:7063	Chr.2:82510708-82722247 bp	Charolais, Holstein	Meat-to-bone ratio	dressed carcass muscle-to-bone ratio
QTL:7110	Chr.2:32799090-33010629 bp	Charolais, Holstein	Meat-to-bone ratio	dressed carcass muscle-to-bone ratio
QTL:7086	Chr.6:39426544-50453354 bp	Charolais, Holstein	Meat-to-bone ratio	dressed carcass muscle-to-bone ratio
QTL:7064	Chr.4:12550521-51252965 bp	Charolais, Holstein	Meat-to-bone ratio	dressed carcass muscle-to-bone ratio
