# Supplementary material for: Unveiling Genetic Potential for Equine Meat Production: A Bioinformatics Approach
Source: Animals (Basel). 2024 Aug 22;14(16):2441. doi: 10.3390/ani14162441 (PMC11350750; doi:10.3390/ani14162441)
Supplement: Supplementary file 1 [file animals-14-02441-s001.zip › animals-3101113-supplementary/Table S5.xlsx]

## Sheet: List1
Table S5. Summary of SNP markers on the GGP Equine chip for orthologous genes associated with dressed carcass muscle weight and dressed carcass muscle-to-bone ratio in cattle.
Gene symbol	3 prime UTR variant	5 prime UTR variant	downstream gene variant	intron variant	missense variant	splice donor region variant	stop lost	synonymous variant	upstream gene variant
ADGRA3		2		(2)				(1)	(1)
ANAPC4								(2)
CCDC149				(2)
DHX15				(1)
ENSECAG00000046850									(1)
GBA3				(2)
KCNIP4				24(2)					(1)
LGI2	(1)		1	(2)				(1)
PACRGL									(1)
PCDH7				(8)	(2)			(1)
PI4K2B				(1)			(1)
PPARGC1A			1	17(4)
RBPJ				2
SEL1L3				(1)
SEPSECS		(1)		2(1)					1
SLC34A2				(3)
SLIT2				(9)		(1)
STIM2				(3)
TBC1D19	1			(4)
*Values in brackets consider the canonical transcript.
