# Supplementary material for: Unveiling Genetic Potential for Equine Meat Production: A Bioinformatics Approach
Source: Animals (Basel). 2024 Aug 22;14(16):2441. doi: 10.3390/ani14162441 (PMC11350750; doi:10.3390/ani14162441)
Supplement: Supplementary file 1 [file animals-14-02441-s001.zip › animals-3101113-supplementary/Table S6.xlsx]

## Sheet: List1
Table S6. Summary of SNP markers on the GGP Equine chip for genes associated with body weight in horses.
Gene symbol	3 prime UTR variant	5 prime UTR variant	downstream gene variant	intron variant	intron variant, non coding transcript variant	missense variant	non coding transcript exon variant	upstream gene variant
ABI2			1	4(3)
C18H2orf88	1		(1)	4				1
COL5A2				17(13)				1
DNAH7			(1)	(5)		(1)
RAPH1						(3)
ENSECAG00000033069					14(1)		1	1
ENSECAG00000043662					(1)
ENSECAG00000043877					4(1)		2(1)	(1)
ENSECAG00000045821			(1)		8(2)			2
ENSECAG00000046295					4			(1)
ENSECAG00000046532					(2)
ENSECAG00000048310			(1)
ENSECAG00000049583								(1)
ENSECAG00000052525			1		(4)
ENSECAG00000053791			(1)		(2)
ENSECAG00000057875				(9)
FAM184B	(2)		2	(9)
GULP1	(2)	1		13(10)		(1)
HIBCH			(1)	1
ITPRID2				(3)
LDB2				(12)
MED28			(2)
MFSD6				4(3)				(1)
MSTN				2(2)
MYO1B			1	(6)
NAB1				(3)
NEMP2				4(1)
PMS1				1
SLC39A10				(2)
TFPI			1	(5)
ZNF804A			1	(5)		(1)
*Values in brackets consider the canonical transcript.
