# Supplementary material for: Unveiling Genetic Potential for Equine Meat Production: A Bioinformatics Approach
Source: Animals (Basel). 2024 Aug 22;14(16):2441. doi: 10.3390/ani14162441 (PMC11350750; doi:10.3390/ani14162441)
Supplement: Supplementary file 1 [file animals-14-02441-s001.zip › animals-3101113-supplementary/Table S7.xlsx]

## Sheet: List1
Table S7. Summary of SNP markers on the GGP Equine chip for genes associated with body size in horses.
Gene symbol	3 prime UTR variant	downstream gene variant	intron variant	intron variant, non coding transcript variant	upstream gene variant
ENSECAG00000021238		1	1
ENSECAG00000052525		1		4(4)
ENSECAG00000057170					1
FAM184B	(2)	2	(9)
IGF1R		(1)	(11)
LASP1			(4)
MED28		(2)
OXCT1			(2)		(1)
QDPR		1	(2)
*Values in brackets consider the canonical transcript.
