# Supplementary material for: Unveiling Genetic Potential for Equine Meat Production: A Bioinformatics Approach
Source: Animals (Basel). 2024 Aug 22;14(16):2441. doi: 10.3390/ani14162441 (PMC11350750; doi:10.3390/ani14162441)
Supplement: Supplementary file 1 [file animals-14-02441-s001.zip › animals-3101113-supplementary/Table S8.xlsx]

## Sheet: List1
Table S8. Comparison of prioritized SNP markers between Percheron and American Miniature horse breeds.
Gene symbol	Marker	SNP ID	Variant Consequence	Potential effect on protein	GERP > 2	Constrained element	Regulatory element	Mammalian phenotype	Percheron	American Miniature
C18H2orf88	BIEC2_417365	rs69126368	intronic variant			✓			A|G	G|G
DNAH7	Affx-102281324	rs396935555	missense variant	✓					C|T	T|T
ENSECAG00000052525	GGP_100_BODY_SIZE_ECA3	rs68603064	intronic variant				✓		C|C	T|T
FAM184B	BIEC2_808625	rs68454110	intronic variant				✓		C|C	T|T
IGF1R	BIEC2-44702	rs68514854	intronic variant				✓	✓	G|A	A|A
LASP1	BIEC2_144152	rs68875002	intronic variant				✓	✓	T|T	C|C
LASP1	BIEC2_144165	rs68876315	intronic variant				✓		C|C	C|T
LGI2	UKUL843	rs1147560021	3 prime UTR variant		✓				C|T	T|T
MSTN	BIEC2_417365	rs69126368	intronic variant			✓		✓	A|G	G|G
PCDH7	UKUL834	rs68555658	missense variant	✓	✓				T|G	G|G
QDPR	BIEC2_808653	rs68520444	intronic variant				✓		A|A	A|G
