# Supplementary material for: Unveiling Genetic Potential for Equine Meat Production: A Bioinformatics Approach
Source: Animals (Basel). 2024 Aug 22;14(16):2441. doi: 10.3390/ani14162441 (PMC11350750; doi:10.3390/ani14162441)
Supplement: Supplementary file 1 [file animals-14-02441-s001.zip › animals-3101113-supplementary/Table S9.xlsx]

## Sheet: List1
Table S9. Comparison of orthologous genes with prioritized SNPs between horses and cattle.
Gene symbol	Biotype	Orthologous gene in cattle	% identity
C18H2orf88	protein-coding	ENSBTAG00000064129	84.21
DNAH7	protein-coding	ENSBTAG00000016784	94.18
ENSECAG00000052525/LCORL*	protein-coding	ENSBTAG00000046561	86.98
FAM184B	protein-coding	ENSBTAG00000005932	86.55
IGF1R	protein-coding	ENSBTAG00000021527	95.44
LASP1	protein-coding	ENSBTAG00000030587	95.77
LGI2	protein-coding	ENSBTAG00000017390	97.8
MSTN	protein-coding	ENSBTAG00000011808	94.67
PCDH7	protein-coding	ENSBTAG00000000061	97.18
QDPR	protein-coding	ENSBTAG00000040333	66.39
*ENSECAG00000052525 is a lncRNA without an ortgolgue in cattle. However GGP_100_Body_Size_ECA3 is usually associated with LCORL for which we obtained % identity.
